# Supplementary material for: Kinship influences sperm whale social organization within, but generally not among, social units
Source: R Soc Open Sci. 2018 Aug 29;5(8):180914. doi: 10.1098/rsos.180914 (PMC6124104; doi:10.1098/rsos.180914)
Supplement: Social association sample sizes [file rsos180914supp2.xlsx]

## Sheet: Individuals
Individual	Social Unit	Two-hour Periods	Days	Years
5130	F	48	22	1
5133	N	18	9	3
5147	N	11	6	2
5148	N	18	9	5
5151	U	40	26	6
5163	T	53	23	6
5560	F	179	90	10
5561	F	143	74	6
5562	U	76	38	8
5563	F	65	41	6
5586	A	71	33	6
55861	A	23	8	1
5698	T	47	23	6
5701	T	59	20	4
5703	F	104	36	1
5710	A	20	11	4
5712	A	64	35	5
57123	A	34	14	1
5714	A	84	37	6
5719	A	57	25	7
5720	A	57	27	6
5722	F	192	90	10
5723	A	39	18	4
57232	A	22	9	1
5726	S	54	30	7
5727	F	116	62	7
5729	R	47	25	7
5730	R	36	21	6
5731	R	57	29	6
5732	R	45	25	4
5733	R	44	22	4
57332	R	10	7	1
57391	N	17	12	2
5757	C	5	3	2
5759	S	67	39	9
5877	N	17	13	4
5946	T	41	17	4
5978	J	84	36	5
5979	J	75	34	8
59791	J	16	5	1
5981	J	98	42	8
5987	J	101	50	8
6026	D	14	10	2
6028	P	6	3	3
6033	R	23	11	3
6035	U	32	15	4
6052	S	48	27	6
6058	U	89	41	7
6059	D	23	14	3
6068	F	70	36	5
6070	F	93	47	6
6084	V	5	3	1
6088	A	53	26	4
6154	V	6	3	2
6196	A	42	24	6
Mean		53.7818	26.4727	4.72727
Min		5	3	1
Max		192	90	10

## Sheet: Social Units
Unit	Two-hour Periods	Days	Years
A	196	62	7
D	80	36	6
F	401	117	10
J	161	55	8
N	74	27	6
P	31	12	5
R	102	37	7
S	113	51	9
T	103	30	7
U	124	49	8
V	54	16	2
Mean	130.818	44.7273	6.81818
Min	31	12	2
Max	401	117	10
